# Supplementary material for: Fabrication of Curcumin-Based Electrochemical Nanosensors for the Detection of Environmental Pollutants: 1,4-Dioxane and Hydrazine
Source: Biosensors (Basel). 2024 Jun 4;14(6):291. doi: 10.3390/bios14060291 (PMC11202126; doi:10.3390/bios14060291)
Supplement: Supplementary file 1 [file biosensors-14-00291-s001.zip]

Archive with 1 entries (1 files):
- biosensors-2974160-supplementary.pdf
